# Supplementary material for: Preparative Production of Functionalized (N- and O-Heterocyclic) Polycyclic Aromatic Hydrocarbons by Human Cytochrome P450 3A4 in a Bioreactor
Source: Biomolecules. 2022 Jan 18;12(2):153. doi: 10.3390/biom12020153 (PMC8961652; doi:10.3390/biom12020153)
Supplement: Supplementary file 1 [file biomolecules-12-00153-s001.zip]

Archive with 1 entries (1 files):
- biomolecules-1541162-supplementary.pdf
